# Supplementary material for: From the wound to the bench: exoproteome interplay between wound-colonizing Staphylococcus aureus strains and co-existing bacteria
Source: Virulence. 2018 Mar 1;9(1):363–78. doi: 10.1080/21505594.2017.1395129 (PMC5955179; doi:10.1080/21505594.2017.1395129)
Supplement: New_folder__3_.zip [file kvir-09-01-1395129-s001.zip]

Archive with 3 entries (2 files):
- New folder (3)/
- New folder (3)/2017VIRULENCE0206R1-f05-z-4c.pdf
- New folder (3)/2017VIRULENCE0206R1-file002.xlsx
